# Supplementary material for: Smart Enough? What Italian Farmers Reveal About Dairy Cow Technologies: A Survey Study
Source: Animals (Basel). 2026 Apr 11;16(8):1170. doi: 10.3390/ani16081170 (PMC13113817; doi:10.3390/ani16081170)
Supplement: Supplementary file 1 [file animals-16-01170-s001.zip]

Archive with 1 entries (1 files):
- animals-4190695-supplementary.pdf
